# Supplementary material for: Assessment of Attitudes, Main Concerns and Sources of Knowledge Regarding COVID-19 Vaccination in Poland in the Unvaccinated Individuals—A Nationwide Survey
Source: Vaccines (Basel). 2022 Mar 2;10(3):381. doi: 10.3390/vaccines10030381 (PMC8955026; doi:10.3390/vaccines10030381)
Supplement: Supplementary file 1 [file vaccines-10-00381-s001.zip]

Archive with 1 entries (1 files):
- vaccines-1578531-supplementary.pdf
